# Supplementary material for: Effects of Mosquito Biology on Modeled Chikungunya Virus Invasion Potential in Florida
Source: Viruses. 2020 Jul 30;12(8):830. doi: 10.3390/v12080830 (PMC7472381; doi:10.3390/v12080830)
Supplement: Supplementary file 1 [file viruses-12-00830-s001.zip]

Archive with 2 entries (2 files):
- viruses-869203-supp.pdf
- Lord_Suppl_Modelcode_rev.pdf
